# Supplementary material for: The Marine-Derived Cyclopentapeptide Turnagainolide B Suppresses Melanoma via Autophagic Flux Disruption and Inhibits Tumorigenesis In Vivo
Source: Mar Drugs. 2026 Jul 3;24(7):235. doi: 10.3390/md24070235 (PMC13412985; doi:10.3390/md24070235)
Supplement: Supplementary file 1 [file marinedrugs-24-00235-s001.zip]

Archive with 2 entries (2 files):
- Supplementary_figures and table.pdf
- Supplymentary_Video.mp4
